# Supplementary material for: Deterministic Lateral Displacement Microfluidic Chip for Minicell Purification
Source: Micromachines (Basel). 2022 Feb 25;13(3):365. doi: 10.3390/mi13030365 (PMC8951003; doi:10.3390/mi13030365)
Supplement: Supplementary file 1 [file micromachines-13-00365-s001.zip]

Archive with 1 entries (1 files):
- micromachines-1601064-supplementary.pdf
